# Supplementary material for: Assembly and comparative analysis of the complete mitogenome of Rubus chingii var. suavissimus, an exceptional berry plant possessing sweet leaves
Source: Front Plant Sci. 2024 Dec 23;15:1504687. doi: 10.3389/fpls.2024.1504687 (PMC11701164; doi:10.3389/fpls.2024.1504687)
Supplement: Supplementary file 2 [file Table1.xlsx]

## Sheet: Table S1
Table S1 Functional annotation of mitochondrial genome of R. suavissimus
Group of genes	Gene name	number
ATP synthase	atp1, atp4, atp6, atp8, atp9	5
Cytohrome c biogenesis	ccmB, ccmC, ccmFC*, ccmFN	4
Ubichinol cytochrome c reductase	cob	1
Cytochrome c oxidase	cox1, cox2, cox3	3
Maturases	matR	1
Transport membrance protein	mttB	1
NADH dehydrogenase	nad1****, nad2****, nad3, nad4***, nad4L, nad5****, nad6, nad7**, nad9	9
Ribosomal proteins (LSU)	rpl10, rpl16	2
Ribosomal proteins (SSU)	rps1, rps12, rps13, rps14, rps3*, rps4, rps7	7
Succinate dehydrogenase	sdh4	1
Ribosomal RNAs	rrn18, rrn26, rrn5	3
Transfer RNAs	trnC-GCA, trnD-GUC(2), trnE-UUC(2), trnF-GAA, trnG-GCC(2), trnH-GUG(2), trnI-CAU, trnK-UUU, trnL-CAA, trnM-CAU(3), trnN-GUU(2), trnP-UGG(2), trnQ-UUG, trnR-UCG*, trnR-UCU, trnS-CGA, trnS-GGA(2), trnS-UGA(2), trnW-CCA, trnY-GUA(2)	20
Notes:*:intron number;#Gene:Pseudo gene;Gene(2):Number of copies of multi-copy genes;

## Sheet: Table S2
	Table S2 Characteristics of 15 mitochondrial genomes in Rosaceae
	name	Size (bp)	GC (%)	Total (unique)	PCGs					tRNA	rRNA
					number	GC(%)	GC1(%)	GC2(%)	GC3(%)
1	Alniaria alnifolia	455361	45.2	53	33	43.16	47.94	42.58	38.96	17	3
2	Pyrus betulifolia	469928	45.3	49	32	43.07	48.06	42.66	38.5	14	3
3	Malus domestica	396952	45.4	52	32	42.96	47.91	42.54	38.44	17	3
4	Photinia serratifolia	473561	45.2	52	34	43.09	48.02	42.67	38.58	15	3
5	Torminalis glaberrima	386758	45.3	50	30	43.23	48.26	42.68	38.75	17	3
6	Eriobotrya japonica	434980	45.4	51	33	43.23	48.26	42.68	38.75	15	3
7	Sorbus aucuparia	384977	45.4	53	32	43.15	48.29	42.73	38.42	18	3
8	Spiraea chinensis	327304	45.3	56	34	43.1	48.08	42.78	38.43	19	3
9	Prunus armeniaca	510346	45.4	57	36	42.9	47.79	42.59	38.32	18	3
10	Rubus chingii	472138	43.3	54	32	42.98	48.29	42.81	37.85	19	3
11	Rubus chingii var.suavissimus	432483	43.9	57	34	42.77	47.99	42.66	37.65	20	3
12	Geum urbanum	335549	44.4	47	29	42.86	48.16	42.85	37.56	15	3
13	Rosa chinensis	277763	45.3	48	30	42.77	47.97	42.62	37.72	15	3
14	Argentina anserina	294682	44.5	47	28	42.6	48.11	42.35	37.34	16	3
15	Fragaria ananassa	285543	45	47	29	42.95	48.12	42.87	37.85	15	3

## Sheet: Table S3
Table S3 The codon usage bias analysis of 34 PCGs in R. suavissimus
Genes	codon No.	GC1/%	GC2/%	GC3/%	GC_all/%	ENC/%	GC3s/%
nad1	324	53.4	41.98	31.17	42.18	48.55	31.4
nad2	489	42.13	43.35	32.72	39.4	49.17	32.6
nad5	667	43.93	44.08	35.68	41.23	50.69	35.8
atp1	511	56.95	42.07	33.86	44.29	52.28	34.3
atp4	200	45	39.5	38.5	41	55.65	39.4
atp6	257	47.08	38.52	28.4	38	49.23	28.6
atp8	160	38.12	40.62	46.88	41.88	46.84	47.4
atp9	91	41.76	49.45	28.57	39.93	37.3	27.8
ccmB	207	44.93	45.41	34.78	41.71	54.17	35
ccmC	251	46.22	48.61	35.06	43.29	50.03	35.3
ccmFC	449	49	45.43	44.32	46.25	56.89	44.7
ccmFN	580	51.55	47.76	41.03	46.78	54.13	40.7
cob	394	50.51	41.12	32.74	41.46	51.48	32.6
cox1	525	47.62	43.24	36.57	42.48	50.72	36.8
cox2	263	52.47	38.02	31.18	40.56	47.26	30.9
cox3	266	53.38	43.23	34.59	43.73	51.51	34.3
rps1	200	47.5	41.5	40.5	43.17	45.07	40.5
rps7	146	50	38.36	36.3	41.55	53.45	35.8
matR	656	54.42	44.97	58.08	52.49	54.69	58.2
mttB	240	43.33	42.5	44.17	43.33	51.53	43.5
nad3	119	42.86	42.86	33.61	39.78	48.19	33.6
nad4	496	45.36	41.53	35.48	40.79	53.13	36.1
nad4L	108	39.81	38.89	34.26	37.65	45.62	34.9
nad6	206	43.69	36.41	40.29	40.13	54.41	39.6
rps4	318	41.82	39.94	36.48	39.41	54.32	36.8
nad7	395	54.43	42.28	30.13	42.28	45.43	30.2
nad9	191	50.26	39.27	32.46	40.66	56.59	32.8
rpl10	163	47.85	43.56	35.58	42.33	48.37	35.7
rpl16	77	45.45	54.55	35.06	45.02	44.26	37.5
rps12	131	48.85	45.04	35.88	43.26	55.24	37.1
rps13	117	49.57	40.17	23.93	37.89	38.95	23
rps14	85	45.88	43.53	37.65	42.35	40.79	40
rps3	557	44.17	40.93	40.93	42.01	56.47	41.5
sdh4	180	42.22	36.11	46.11	41.48	54.41	45.7
average	294.676	47.1035	42.4938	36.5574	42.0515	50.2006	36.7676

## Sheet: Table S4
Table S4 The homologous DNA fragments between mitochondrial genome and chloroplast genome of R. suavissimus
Number	% identity	Alignment Length	Mismatches	Gap opens			Plastome		Mitogenome		MtPt annotation
					evalue	bit score	start	end	start	end
MTPT-1	99.488	7618	24	6	0	13838	92850	100456	55051	47438	Complete (trnL-CAA,ndhB,rps7); Partial (ycf2,rps12)
MTPT-2	99.488	7618	24	6	0	13838	140235	147841	47438	55051	Complete (rps12,rps7,ndhB,trnL-CAA); Partial (ycf2)
MTPT-3	98.215	5994	55	15	0	10429	13301	19279	315131	309175	Complete (atpH,atpl,rps2); Partial (rpoC2)
MTPT-4	96.007	5911	84	39	0	9468	33348	39246	65689	59919	Complete (psbC,psbZ,rps14,trnS-UGA,trnG-GCC,trnfM-CAU); Partial (psbD,psaB)
MTPT-5	98.396	4052	54	4	0	7112	23007	27058	122837	118797	Complete (rpoB); Partial (rpoC1)
MTPT-6	95.425	3235	53	19	0	5066	42866	46070	349179	346010	Complete (ycf3); Partial (trnS-GCU)
MTPT-7	92.128	2998	113	26	0	4115	28985	31901	117375	114420	Complete (psbM,trnD-GUC,trnY-GUA,trnE-UUC); Partial (trnT-GGU)
MTPT-8	94.619	2007	34	17	0	3040	58416	60401	300267	302220	Partial (accD,psaI )
MTPT-9	96.684	1568	13	6	0	2571	41340	42905	350710	349180	Partial (psaA)
MTPT-10	96.19	1470	19	6	0	2370	19225	20689	393767	392330	Partial (rpoC1,rpoC2)
MTPT-11	96.016	1456	16	4	0	2329	20380	21835	152888	154301	Partial (rpoC1)
MTPT-12	97.9	1286	11	6	0	2211	109027	110296	346024	344739	Complete (trnN-GUU); Partial (trnR-ACG)
MTPT-13	97.9	1286	11	6	0	2211	130395	131664	344739	346024	Complete (trnN-GUU); Partial (ycf1,trnR-ACG)
MTPT-14	94.695	1263	42	9	0	1938	27485	28734	118619	117369	Complete (petN)
MTPT-15	96.161	1016	9	3	0	1633	39488	40503	210589	211574	Partial (psaB.psaA)
MTPT-16	97.88	849	6	1	0	1458	72751	73587	396910	396062	Partial (clpP,psbB)
MTPT-17	95.99	773	20	5	0	1245	45825	46596	262768	262006	Complete (trnS-GCU); Partial (rps4)
MTPT-18	98.208	558	7	3	0	972	12642	13196	315702	315145	Partial (atpF)
MTPT-19	97.531	324	8	0	5.26e-157	555	22276	22599	123155	122832	Partial (rpoC1)
MTPT-20	98.655	223	2	1	1.21e-108	394	100927	101149	40400	40179	Partial (trnV-GAC)
MTPT-21	98.655	223	2	1	1.21e-108	394	139542	139764	40179	40400	Partial (trnV-GAC)
MTPT-22	98.113	212	3	1	7.36e-101	368	55948	56158	246978	247189	IGS(atpB-rbcL)
MTPT-23	93.249	237	9	6	4.46e-93	342	110546	110781	344781	344551	IGS(ndhF-trnN-GUU)
MTPT-24	93.249	237	9	6	4.46e-93	342	129910	130145	344551	344781	Partial (ycf1)
MTPT-25	73.75	880	173	44	4.56e-78	292	101627	102479	391140	390292	Partial (rrn16S)
MTPT-26	73.75	880	173	44	4.56e-78	292	138212	139064	390292	391140	Partial (rrn16S)
MTPT-27	78.917	351	57	15	6.06e-57	222	66806	67151	180127	180465	Complete (petG,trnW-CCA)
MTPT-28	83.404	235	29	4	4.72e-53	209	67240	67473	180507	180732	Complete (trnP-UGG)
MTPT-29	98.131	107	2	0	2.21e-46	187	27212	27318	118802	118696	IGS(rpoB-trnC-GCA)
MTPT-30	93.103	116	0	1	3.73e-39	163	153462	153577	3756	3649	IGS(trnI-CAU-rpl23)
MTPT-31	93.103	116	0	1	3.73e-39	163	87114	87229	3649	3756	IGS(trnI-CAU-rpl23)
MTPT-32	93.103	116	0	1	3.73e-39	163	153462	153577	227110	227003	IGS(trnI-CAU-rpl23)
MTPT-33	93.103	116	0	1	3.73e-39	163	87114	87229	227003	227110	IGS(trnI-CAU-rpl23)
MTPT-34	97.753	89	2	0	2.24e-36	154	110761	110849	337842	337754	IGS(trnN-GUU-ndhF)
MTPT-35	97.753	89	2	0	2.24e-36	154	129842	129930	337754	337842	Partial (ycf1)
MTPT-36	96.629	89	1	2	3.75e-34	147	53874	53961	262842	262755	Partial (atpE)
MTPT-37	97.647	85	2	0	3.75e-34	147	145486	145570	281276	281192	Partial (trnL-CAA)
MTPT-38	97.647	85	2	0	3.75e-34	147	95121	95205	281192	281276	Partial (trnL-CAA)
MTPT-39	91.262	103	9	0	1.75e-32	141	65474	65576	179602	179704	Partial (psbE)
MTPT-40	98.718	78	1	0	6.28e-32	139	1	78	243605	243528	Complete (trnH-GUG)
MTPT-41	98.701	77	1	0	2.26e-31	137	30679	30755	361320	361396	Complete (trnD-GUC)
MTPT-42	95.349	86	2	2	8.12e-31	135	109492	109576	205084	205000	Complete (trnN-GUU)
MTPT-43	95.349	86	2	2	8.12e-31	135	131115	131199	205000	205084	Complete (trnN-GUU)
MTPT-44	97.26	73	1	1	6.32e-27	122	52918	52990	223682	223753	Partial (trnV-UAC)
MTPT-45	93.671	79	5	0	8.18e-26	119	53394	53472	15310	15232	Complete (trnM-CAU)
MTPT-46	95.775	71	3	0	1.06e-24	115	101543	101613	159792	159722	Partial (rrn16S)
MTPT-47	95.775	71	3	0	1.06e-24	115	139078	139148	159722	159792	Partial (rrn16S)
MTPT-48	89.041	73	1	1	2.98e-15	84.2	52783	52855	223585	223650	Partial (trnV-UAC)
MTPT-49	100	40	0	0	1.8e-12	75	121352	121391	48241	48202	Partial (ndhA)
MTPT-50	84.146	82	6	4	6.46e-12	73.1	87243	87317	108077	107996	Complete (trnI-CAU)
MTPT-51	84.146	82	6	4	6.46e-12	73.1	153374	153448	107996	108077	Complete (trnI-CAU)
MTPT-52	90.196	51	3	2	1.08e-09	65.8	29417	29466	116894	116943	IGS(petN-psbM)
MTPT-53	100	32	0	0	5.03e-08	60.2	27313	27344	118638	118607	IGS(rpoB-trnC-GCA)
MTPT-54	100	31	0	0	1.81e-07	58.4	11115	11145	146066	146036	Partial (atpA)
MTPT-55	100	30	0	0	6.51e-07	56.5	75532	75561	273426	273397	Partial (psbH)

## Sheet: Table S5
Table S5 GenBank accession numbers of all plant mitogenomes in this study
Groups	Species	Accession numbers
Eudicots	Alniaria alnifolia	PP506330
	Eriobotrya japonica	NC_045228
	Fragaria x ananassa	NC_065219
	Geum urbanum	NC_065221
	Malus domestica	PP464993
	Photinia serratifolia	NC_065220
	Argentina anserina	ON478170
	Prunus armeniaca	NC_065228
	Pyrus betulifolia	NC_054332
	Rosa chinensis	NC_065236
	Rubus chingii	NC_065238
	Sorbus aucuparia	NC_052880
	Spiraea chinensis	OR643883; OR643884
	Torminalis glaberrima	MT610102
	Rubus chingii var. suavissimus	PQ063984
	Glycine max	NC_020455
	Vitis vinifera	NC_012119
	Citrullus lanatus	NC_014043
	Arabidopsis thaliana	NC_037304
	Populus alba	NC_041085
	Rhododendron simsii	NC_053763
	Chrysanthemum morifolium	PP920090
	Nicotiana tabacum	NC_006581
	Salvia miltiorrhiza	NC_023209
Monocots	Zantedeschia aethiopica	NC_073008
	Cocos nucifera	NC_031696
	Pandanus odorifer	NC_080521
	Allium cepa	NC_030100
	Asparagus officinalis	NC_053642
	Zea mays	NC_008332
	Oryza sativa	NC_066488
	Triticum aestivum	NC_036024
Magnoliids	Chimonanthus praecox	OR811177
	Cinnamomum camphora	NC_086632
	Liriodendron tulipifera	NC_021152
	Magnolia liliiflora	NC_085212
Amborellales	Nymphaea colorata	NC_037468
Nymphaeales	Chimonanthus praecox	OR811177
Gymnospermae	Ginkgo biloba	NC_027976
	Pinus taeda	NC_039746
Outgroups	Cyathodium cavernarum	NC_088073
	Marchantia paleacea	NC_001660
